# Supplementary material for: Significance of urine complement proteins in monitoring lupus activity
Source: PeerJ. 2022 Nov 18;10:e14383. doi: 10.7717/peerj.14383 (PMC9677877; doi:10.7717/peerj.14383)
Supplement: Supplemental Information 2 — ‘ID’, ‘Accession’, ‘Gene Name’ and ‘Description’, all four are used to describe complement-related proteins. ‘Sig(SLE-A _SLE-S) ’ represents the protein differential expression between the active SLE group and stable SLE group. ‘0’ means no difference, ‘1’ means up-regulated protein expression, and ‘-1’ means down-regulated protein expression ’Ratio(SLE-A_ SLE-S)’ represents fold change of the protein differential expression between the active SLE group and stable SLE group. Columns H to P respectively represent the relative expression of the differentially expressed peptides detected in three replicates of mass spectrometry in SLE patients and normal controls. [file peerj-10-14383-s002.xlsx]

## Sheet: Complement-related proteins
ID	Accession	Gene Name	Description	Sig(SLE-A_SLE-S)	Ratio(SLE-A_SLE-S)	pValue(SLE-A_SLE-S)	SLE-A1	SLE-A2	SLE-A3	SLE-S1	SLE-S2	SLE-S3	NC1	NC2	NC3
CO3_HUMAN	sp|P01024|CO3_HUMAN;CON__Q2UVX4;tr|M0QYC8|M0QYC8_HUMAN;tr|M0R0Q9|M0R0Q9_HUMAN;tr|M0QXZ3|M0QXZ3_HUMAN;tr|M0R1Q1|M0R1Q1_HUMAN	C3	Complement C3	1	15.3933	0.000133	687.375	690.471	563.522	44.2487	41.9252	39.944	17.403	20.2333	17.997
CO5_HUMAN	sp|P01031|CO5_HUMAN	C5	Complement C5	1	37.7902	0.005316	0.906791	0.84696	1.43812	0.0254243	0.0102963	0.0487423	0.041048	0.0844333	0.0659965
CO9_HUMAN	sp|P02748|CO9_HUMAN;CON__Q3MHN2	C9	Complement component C9	1	20.4644	0.000528	36.7286	33.1759	26.4776	1.37607	1.67055	1.66312	1.0448	0.903667	1.12975
VTNC_HUMAN	sp|P04004|VTNC_HUMAN;tr|H0YJW9|H0YJW9_HUMAN;CON__Q3ZBS7	VTN	Vitronectin	1	3.86562	0.000211	49.0314	40.5313	43.3161	11.8841	12.0594	10.431	7.95631	8.5025	8.31554
CO8A_HUMAN	sp|P07357|CO8A_HUMAN	C8A	Complement component C8 alpha chain	1	19.9402	0.038234	0.26424	0.899108	0.600008	0.0313172	0.0254927	0.0316224	0.0270324	0.0133573	0.0203055
CO8G_HUMAN	sp|P07360|CO8G_HUMAN;tr|Q5SQ08|Q5SQ08_HUMAN	C8G	Complement component C8 gamma chain	1	3.40496	0.003379	3.92563	5.82053	5.03057	1.34708	1.34862	1.64406	0.522479	0.535608	0.580495
CO4B_HUMAN	sp|P0C0L5|CO4B_HUMAN;tr|F5GXS0|F5GXS0_HUMAN	C4B	Complement C4-B	1	5.32122	4e-06	325.446	312.011	300.675	57.8854	61.5851	56.8297	25.5968	25.8892	23.5474
CO7_HUMAN	sp|P10643|CO7_HUMAN;CON__Q29RQ1	C7	Complement component C7	1	13.4366	1.9e-05	12.0392	13.6813	12.7982	0.744863	1.28957	0.832279	0.17635	0.287008	0.161458
CFAH_HUMAN	sp|P08603|CFAH_HUMAN;tr|A0A0D9SG88|A0A0D9SG88_HUMAN;tr|Q5TFM2|Q5TFM2_HUMAN;tr|A0A087WYK9|A0A087WYK9_HUMAN;tr|Q6NSD3|Q6NSD3_HUMAN;sp|Q02985|FHR3_HUMAN	CFH	Complement factor H	0	1.78452	0.006328	4.03407	4.81923	5.11609	2.91409	2.73116	2.18285	2.29444	1.84975	1.41328
CLUS_HUMAN	sp|P10909|CLUS_HUMAN;tr|H0YLK8|H0YLK8_HUMAN;tr|H0YC35|H0YC35_HUMAN;tr|E7ERK6|E7ERK6_HUMAN;tr|H0YAS8|H0YAS8_HUMAN;tr|E7ETB4|E7ETB4_HUMAN;tr|E5RJZ5|E5RJZ5_HUMAN;tr|E5RG36|E5RG36_HUMAN;tr|E5RGB0|E5RGB0_HUMAN;tr|E5RH61|E5RH61_HUMAN	CLU	Clusterin	0	0.850339	0.025105	59.853	51.8301	53.1431	66.1251	62.1868	65.524	131.89	137.008	126.009
MASP2_HUMAN	sp|O00187|MASP2_HUMAN	MASP2	Mannan-binding lectin serine protease 2	-1	0.029255	0.000169	10.5562	10.2088	8.34712	286.652	366.719	341.734	85.3174	74.6475	100.859
CFAD_HUMAN	sp|P00746|CFAD_HUMAN;tr|K7ERG9|K7ERG9_HUMAN	CFD	Complement factor D	-1	0.166912	0.033392	0.269205	0.0881143	0.172006	0.677076	1.58313	0.911088	0.128273	0.194417	0.191269
IC1_HUMAN	sp|P05155|IC1_HUMAN;tr|H9KV48|H9KV48_HUMAN;tr|E9PGN7|E9PGN7_HUMAN;tr|H0YCA1|H0YCA1_HUMAN;CON__P50448	SERPING1	Plasma protease C1 inhibitor	-1	0.347781	0.000562	51.0799	52.3498	53.4348	131.076	157.067	162.901	202.485	202.475	201.926
CO6_HUMAN	sp|P13671|CO6_HUMAN	C6	Complement component C6	-1	0.039223	0.012128	0.0136704	0.0143757	0.00590432	0.175406	0.395546	0.294612	0.886813	0.659683	0.704153
CR1_HUMAN	sp|P17927|CR1_HUMAN;tr|Q5SR44|Q5SR44_HUMAN;tr|E9PDY4|E9PDY4_HUMAN;tr|E9PQN4|E9PQN4_HUMAN;tr|H0YE06|H0YE06_HUMAN;sp|Q2VPA4|CR1L_HUMAN;tr|A0A0C4DGF5|A0A0C4DGF5_HUMAN	CR1	Complement receptor type 1	-1	0.034845	0.000846	0.0136392	0.00792852	0.0120125	0.305513	0.387165	0.271027	0.501995	1	1.16945
VSIG4_HUMAN	sp|Q9Y279|VSIG4_HUMAN;tr|H7C062|H7C062_HUMAN	VSIG4	V-set and immunoglobulin domain-containing protein 4	-1	0.400944	0.003677	1.48346	1.49438	1.25648	2.851	3.77904	3.93083	0.208398	0.3076	0.1757
