# Supplementary material for: Significance of urine complement proteins in monitoring lupus activity
Source: PeerJ. 2022 Nov 18;10:e14383. doi: 10.7717/peerj.14383 (PMC9677877; doi:10.7717/peerj.14383)
Supplement: Supplemental Information 3 — ‘Uniprot-ID’, ‘Peptide’, ‘Protein’ and ‘Gene Name’, all four are used to describe complement-related proteins/ Peptides. ‘M/Z’ represents mass charge ratio of Precursor ion. ‘Sig(SLE-A_SLE-S)’ represents the protein differential expression between the active SLE group and stable SLE group. ‘0’ means no difference, and ‘1’ means up-regulated protein expression. ‘Ratio(SLE-A_SLE-S)’ represents fold change of the protein differential expression between the active SLE group and stable SLE group. Columns I to AR respectively represent the relative expression of the differentially expressed peptides detected by PRM quantitative mass spectrometry in SLE patients and normal controls. The unit of concentration is ng/ml. C7 and VTN were difficult to identified because its peptide spectrum matches (PSM) are lower from DDA database. [file peerj-10-14383-s003.xlsx]

## Sheet: Complement-related proteins
Uinprot-ID	Peptide	Protein	Gene Name	M/Z	Sig(SLE-A_SLE-S)	Ratio(SLE-A_SLE-S)	pValue(SLE-A_SLE-S)	SLE-A1	SLE-A10	SLE-A11	SLE-A12	SLE-A2	SLE-A3	SLE-A4	SLE-A5	SLE-A6	SLE-A7	SLE-A8	SLE-A9	SLE-S1	SLE-S10	SLE-S11	SLE-S12	SLE-S2	SLE-S3	SLE-S4	SLE-S5	SLE-S6	SLE-S7	SLE-S8	SLE-S9	NC1	NC10	NC11	NC12	NC2	NC3	NC4	NC5	NC6	NC7	NC8	NC9
CO3_HUMAN	VLLDGVQNPR	P01024	C3	555.817	0	14.382	0.204	25.4594	3.18339	9.99956	16.7895	14.24	574.295	70.9476	1267.39	16.4909	8.72381	382.766	577.205	23.2672	9.73655	28.6001	26.6633	34.3361	7.01359	10.7649	12.1474	5.23084	5.15916	21.5286	21.8886	3.27945	3.82486	4.25866	6.38365	6.22325	8.50972	6.03488	7.45575	8.97535	14.1258	7.13857	3.79034
CO5_HUMAN	IDTQDIEASHYR	P01031	C5	483.232	0	14.924	0.0647	25.6284	3.87646	11.8633	18.8776	16.7052	101.488	110.715	1151.14	11.3665	5.82972	342.627	334.312	19.6564	5.61512	7.24294	17.6809	14.6388	4.69044	9.02493	12.9919	6.44561	6.15068	18.1605	20.7234	3.20302	3.17423	4.72712	5.08885	6.39483	8.08711	7.1217	8.83909	10.3003	10.4066	7.20793	3.99787
CO9_HUMAN	LSPIYNLVPVK	P02748	C9	621.88	1	38.509	0.0377	8.80886	0.475524	3.1739	3.06164	2.91593	193.779	7.53069	231.72	1.85898	2.00497	695.735	552.598	13.4115	0.223321	2.64718	3.84355	0.471766	1.90374	0.313321	1.34241	1.19137	1.27539	10.3789	7.23804	0.551795	0.364126	0.456828	0.869154	1.56679	0.469537	1.25388	0.897088	1.22347	4.64904	0.59264	0.491294
CO8A_HUMAN	LGSLGAACEQTQTEGAK	P07357	C8A	860.91	1	18.798	0.0047	0.803818	0.0674572	2.49722	0.825098	1.35897	9.31938	11.6082	93.3491	0.712411	1.73474	25.7026	44.4232	1.44753	0.517186	0.0637793	0.444419	4.3659	0.566754	0.252117	0.564232	0.311986	0.0537744	0.524554	1.12308	0.19343	0.348088	0.443778	1.3628	0.920529	0.0830313	4.3544	0.394389	4.97078	2.53321	0.500382	1.49327
CO8G_HUMAN	VQEAHLTEDQIFYFPK	P07360	C8G	655.66	1	15.829	0.0496	1.05489	0.0832509	0.322508	0.4166	0.643973	11.1871	3.30601	33.5973	1.43009	0.354846	45.5992	13.7744	1.25466	0.180014	0.805282	0.716724	0.762077	0.205341	0.150648	0.291406	0.194317	0.243538	1.39432	0.862945	0.0508791	0.149651	0.0732412	0.172595	0.214093	0.183072	0.270109	0.222542	0.348204	0.489869	0.213737	0.104649
CO4B_HUMAN	FSDGLESNSSTQFEVK	P0C0L5	C4B	887.91	1	8.297	0.0327	2.41889	0.43083	1.5372	1.46334	1.13513	7.9656	5.18827	58.2054	2.74715	0.508438	20.0577	21.3985	2.58814	0.836593	0.442445	1.31589	1.70538	0.588599	0.822345	1.38195	0.321161	0.434285	2.31008	2.08545	0.36405	1.32197	0.334276	0.730804	0.379702	0.706102	0.454624	0.810031	0.326681	0.830675	0.587379	0.415021
